# Supplementary material for: Gender Differences in Smoking Initiation and Cessation Associated with the Intergenerational Transfer of Smoking across Three Generations: The Nagahama Study
Source: Int J Environ Res Public Health. 2022 Jan 28;19(3):1511. doi: 10.3390/ijerph19031511 (PMC8835433; doi:10.3390/ijerph19031511)
Supplement: Supplementary file 1 [file ijerph-19-01511-s001.zip]

Archive with 1 entries (1 files):
- ijerph-1550471-supplementary.pdf
